# Supplementary material for: Radotinib enhances cytarabine (Ara-C)-induced acute myeloid leukemia cell death
Source: BMC Cancer. 2020 Dec 4;20:1193. doi: 10.1186/s12885-020-07701-8 (PMC7718665; doi:10.1186/s12885-020-07701-8)
Supplement: Supplementary file 7 — Additional file 7: Supplementary Figure 6. Original western blots used for Fig. 5b, c, d and e. The blots were developed using the ChemiDoc™ Touch Imaging System, and analyzed with the Image Lab™ Software. The red boxes indicate the cropped regions used in the representative figures. [file 12885_2020_7701_MOESM7_ESM.zip]

Archive with 4 entries (4 files):
- Supplementary  Fig 6-2R2.tif
- Supplementary  Fig 6-3R2.tif
- Supplementary  Fig 7R2.tif
- Supplementary Fig 6-4RR2.tif
